# Supplementary material for: Application of a Custom Device to Measure Isometric Knee Strength: Possible Injury Correlation in Professional Soccer (Football) Players
Source: J Funct Morphol Kinesiol. 2023 Oct 5;8(4):141. doi: 10.3390/jfmk8040141 (PMC10594464; doi:10.3390/jfmk8040141)
Supplement: Supplementary file 1 [file jfmk-08-00141-s001.zip]

Archive with 1 entries (1 files):
- jfmk-2572156-supplementary.pdf
